# Supplementary material for: Leadership Effectiveness in Healthcare Settings: A Systematic Review and Meta-Analysis of Cross-Sectional and Before–After Studies
Source: Int J Environ Res Public Health. 2022 Sep 2;19(17):10995. doi: 10.3390/ijerph191710995 (PMC9518077; doi:10.3390/ijerph191710995)
Supplement: Supplementary file 1 [file ijerph-19-10995-s001.zip]

Archive with 1 entries (1 files):
- ijerph-1837968-supplementary.pdf
